# Supplementary material for: Factors associated with resilience among parents of children with autism spectrum disorder: A systematic review
Source: PLoS One. 2026 Jun 22;21(6):e0351969. doi: 10.1371/journal.pone.0351969 (PMC13286168; doi:10.1371/journal.pone.0351969)
Supplement: S2 Table — This file contains minimal dataset underlying the findings of this systematic review, including extracted study characteristics and outcome data from all included studies. (XLSX) [file pone.0351969.s004.xlsx]

## Sheet: Sheet1
S2 Table. Study-level extracted data from included studies.
No	Author Full Names	Publication Year	Country	Study design	Key findings	Theme
						Theme 1: Sociodemographic and economic factors	Theme 2: Child-related characteristics	Theme 3: Parenting well-being and distress	Theme 4: Psychological factors and coping styles	Theme 5: Social support and family relationships
1	Aithal, Supritha; Karkou, Vicky; Kuppusamy, Gnanavel	2020	India	Qualitative (Hermeneutic Phenomenology); part of a Mixed Methods study	Dance Movement Psychotherapy helped to improve resilience by enabling emotional expression, enhancing self-efficacy and coping strategies, fostering agency, and reducing parenting stress.				/
2	Pastor-Cerezuela, Gemma; Fernandez-Andres, Maria-Inmaculada; Perez-Molina, David; Tijeras-Iborra, Amparo	2020	Spain	Quantitative (Cross-sectional)	Parenting stress was negatively correlated with resilience in the ASD group based on the total index for resilience and the global index of the Parenting Stress Index Child Domain (r = -0.381, p = 0.031).			/
3	Flores-Buils, Raquel; Andres-Roqueta, Clara	2022	Spain	Quantitative (Case-control)	Formal support was positively associated with resilience (β = 0.42, p = 0.013).					/
4	Ji, Binbin; Jiang, Xiaojian; Luo, Yaoyue	2022	China	Quantitative (cross-sectional)	Affiliate stigma was negatively correlated with resilience (r = -0.469, p < 0.01).
5	Schwartzman, Jessica M.; Millan, Maria Estefania; Gengoux, Grace W.	2022	United States of America	Quantitative (Cross-sectional study) -secondary analysis of RCT baseline data	1) Anxiety (β = -0.61, p < 0.01) and stress (β = -0.40, p < 0.01) were negatively associated with resilience. 2) Optimism (β = 0.37, p < 0.01) and self-compassion (β = 0.34, p < 0.01) were positively associated with resilience.			/	/
6	Ghanouni, Parisa; Eves, Laura	2023	Canada	Quantitative (cross-sectional)	1) Parental stress was negatively associated with resilience (β = -0.80, p < 0.001). 2) High monthly household income was positively associated with resilience (β = 0.37, p = 0.01).	/		/
7	Rasoulpoor, Shabnam; Salari, Nader; Shiani, Amir; Khaledi-Paveh, Behnam; Mohammadi, Masoud	2023	Iran	Quantitative (Cross sectional)	Caregiving burden was negatively correlated with resilience in mothers of children with autism (r = -0.536, p < 0.001).			/
8	Anamarija Žic Ralić and Ivana Matišić,	2023	Croatia	Quantitative (cross-sectional)	1) Problem behavior in children with ASD was negatively correlated with several resilience dimensions including family communication and problem-solving (r = –0.274, p < 0.05), ability to find meaning in adversity (r = –0.289, p < 0.05), and family connectedness (r = –0.252, p < 0.05). 2) Independence from rigid routines was positively correlated with several resilience dimensions including famil…		/
9	Lam, Kelly Ka Lai; Chan, Chong Nga; Wong, Louise Ho; He, Yanping; Lin, Xiuyun; Chi, Peilian	2024	China	Qualitative	Resilience was influenced by multiple interacting themes: 1) Resilience was shaped by multiple stressors, including parenting concerns that worries about their children's future, and financial difficulties caused by unemployment or wage slump during the lockdowns, and the high cost of treatment and education. 2) Parents reported experiencing mental health issues following their child's diagnosis,…	/		/	/	/
10	Salleh, Noor Shuhada; Yoong, Tang Li; Husain, Maruzairi; Abdullah, Khatijah Lim; Cheng, Kueh Yee	2024	Malaysia	Quantitative (Cross-sectional)	1) Affiliate stigma was found to have a significant inverse relationship with parental resilience (r = -0.51, p < 0.001). 2) Having a child who was a disability card holder was significantly associated with lower parental resilience (β = -4.558, 95% CI: -8.86,-0.26, p = 0.038). 3) Child comorbidities were significantly associated with lower resilience levels (β = -7.375, 95% CI: -14.01, -0.75, p …		/
11	Chen, Xuewei; Tao, Jingrui; Zhang, Yao; Xu, Qiongying; Dong, Chaoqun	2025	China	Quantitative (cross-sectional)	1) Caregiver burden was significantly associated with lower family resilience (β = -0.417, p < 0.001). 2) Social support demonstrated a significant positive association with family resilience (β = 0.181, p = 0.033). 3) Positive cognition was positively associated with family resilience (β = 0.179, p = 0.002).			/	/	/
12	Liu, Si-Jin; Zhao, Gang; Zhang, Quan-Zhi; Wu, Hong-Mei; Jin, Yi-Si; Liu, Wen-Long; Li, Yun; Dai, Shi-Xia; Zhang, Xiao-Juan; Wang, Lian-Lian; E, Ying-Mei	2025	China	Quantitative (cross-sectional)	1) Families of children with mild to moderate illness severity were less likely to have moderate family resilience compared to high resilience (OR = 0.227, 95% CI: 0.075–0.691, p = 0.009), suggesting a protective association. 2) High treatment costs (>5,000 RMB) were associated with an increased likelihood of both low family resilience (OR = 6.915, 95% CI: 1.056–46.192, p = 0.046) and moderate fa…	/	/
13	Sarhani-Robles, Aziz; Guillot-Valdes, Maria; Robles-Bello, Maria Auxiliadora; Sanchez-Teruel, David	2025	Spain	Quantitative (cross-sectional)	1) Several sociodemographic, psychological, and social support factors were significantly associated with resilience among parents. Parents aged 48–58 years demonstrated higher resilience levels (β = 3.03, 95% CI: 2.12–3.74, p < 0.01). Additionally, being self-employed was significantly associated with greater resilience (β = 1.17, 95% CI: 1.07–3.42, p < 0.01). 2) Psychological factors also showe…	/			/	/
